# Supplementary material for: Nanofiber Mats as Amine-Functionalized Heterogeneous Catalysts in Continuous Microfluidic Reactor Systems
Source: Gels. 2026 Jan 6;12(1):55. doi: 10.3390/gels12010055 (PMC12840762; doi:10.3390/gels12010055)
Supplement: Supplementary file 1 [file gels-12-00055-s001.zip]

Archive with 1 entries (1 files):
- gels-4023636-supplementary.pdf
